# Supplementary material for: Nasopharyngeal aspirates in children with severe community-acquired pneumonia collected within 3 days before bronchoscopy can partially reflect the pathogens in bronchoalveolar lavage fluids
Source: BMC Infect Dis. 2022 Nov 1;22:814. doi: 10.1186/s12879-022-07749-w (PMC9623994; doi:10.1186/s12879-022-07749-w)
Supplement: Supplementary file 1 — Supplementary Material 1: Original clinical data of 204 cases. [file 12879_2022_7749_MOESM1_ESM.xlsx]

## Sheet: Original clinical data 
No	Year	Date	BALFs DFA	NPAs DFA	BALFs Culture	NPAs Culture
1	4	2018-06-21	ADV	ADV	-	-
2	3.9	2018-07-05	ADV	ADV	-	-
3	1.3	2018-10-25	ADV	-	-	-
4	1.6	2018-02-28	ADV	-	HI	-
5	0.5	2018-03-30	ADV	ADV	-	-
6	5	2018-05-11	ADV	-	HI	-
7	0.5	2018-05-14	ADV	-	-	-
8	3.2	2018-06-01	ADV	ADV	-	HI
9	3.7	2018-06-13	ADV	ADV	-	-
10	7	2018-06-13	ADV	ADV	SA	-
11	5	2018-06-25	-	-	-	-
12	5	2018-06-29	ADV	-	-	-
13	1.2	2018-06-21	ADV	-	-	-
14	0.8	2019-01-21	ADV	ADV	-	-
15	1.6	2019-01-27	ADV	ADV	-	-
16	0.8	2019-01-26	ADV	-	HI	HI
17	3.8	2019-01-28	ADV	ADV	-	-
18	2.5	2019-02-06	ADV	-	-	-
19	1.9	2019-01-23	ADV	-	-	-
20	0.6	2018-06-19	RSV	RSV	-	-
21	2.7	2018-07-12	RSV	-	-	-
22	0.2	2018-08-04	RSV	RSV	-	SP
23	1.2	2018-08-15	RSV	RSV	-	-
24	4	2018-09-08	RSV	-	-	-
25	0.4	2018-10-18	RSV	RSV	-	-
26	0.6	2018-12-28	RSV	RSV	-	-
27	0.8	2018-01-02	RSV	RSV	SP	-
28	0.6	2018-01-05	RSV	-	-	-
29	1.3	2018-01-19	RSV	RSV	-	-
30	0.6	2018-02-11	RSV	-	-	-
31	1.6	2018-02-14	RSV	RSV	-	HI
32	0.9	2018-02-19	RSV	-	-	HI
33	1.5	2018-02-23	RSV	RSV	-	MC
34	0.8	2018-03-09	RSV	RSV	-	-
35	0.2	2018-03-23	RSV	RSV	-	-
36	0.9	2018-03-30	RSV	RSV	-	-
37	0.5	2018-03-30	RSV	RSV	-	HI
38	0.8	2018-04-16	RSV	-	-	-
39	0.3	2018-05-25	RSV	-	E. coli	-
40	0.3	2018-05-29	RSV	-	-	-
41	0.6	2018-07-06	RSV	RSV	PA	PA
42	4	2018-09-28	RSV	RSV	-	MC
43	0.1	2018-10-12	RSV	-	-	-
44	0.1	2018-10-15	RSV	-	-	-
45	0.1	2018-12-12	RSV	-	-	-
46	0.1	2018-12-19	RSV	-	-	-
47	4	2018-12-21	RSV	RSV	-	-
48	1	2018-12-26	RSV	RSV	SP	-
49	0.3	2019-01-11	RSV	RSV	-	HI
50	1.3	2019-01-11	RSV	-	-	MC
51	2	2019-01-11	RSV	-	-	-
52	1.1	2019-01-14	RSV	RSV	-	SP
53	1.4	2019-01-14	RSV	-	-	-
54	0.3	2019-01-21	RSV	RSV	-	-
55	2.8	2019-02-01	RSV	-	-	-
56	2.1	2019-02-01	RSV	RSV	-	-
57	12	2018-02-06	FA	-	HI	-
58	0.5	2018//5/25	FA	-	HI	HI
59	5	2018-12-29	FA	-	-	-
60	3.3	2019-01-03	FA	-	-	-
61	4	2019-01-28	FA	-	-	-
62	0.3	2019-01-28	FA	-	SA	-
63	6	2018-01-08	FB	FB	-	-
64	0.8	2018-05-08	PIV3	PIV3	-	-
65	4	2018-07-21	PIV3	-	-	-
66	1.2	2018-01-24	PIV3	-	-	-
67	3.4	2018-07-23	PIV3	-	-	-
68	1.3	2018-05-15	-	-	-	-
69	1.8	2018-05-15	-	-	-	-
70	0.5	2018-05-17	-	-	-	-
71	0.5	2018-05-19	-	-	-	-
72	7	2018-06-02	-	-	-	-
73	4	2018-06-07	-	-	-	-
74	0.6	2018-06-07	-	-	-	-
75	13	2018-06-07	-	-	-	-
76	5	2018-06-09	-	-	-	-
77	5	2018-06-14	-	-	SP	-
78	2.6	2018-06-14	-	-	-	-
79	4	2018-06-14	-	-	-	-
80	2.3	2018-06-14	-	-	-	-
81	3.1	2018-06-14	-	-	-	-
82	1.3	2018-06-16 17:28:55	-	-	-	-
83	5	2018-06-21 16:31:31	-	-	-	-
84	2.8	2018-06-21 16:31:31	-	-	-	GAS
85	1.1	2018-06-26 16:58:27	-	-	-	-
86	8	2018-06-28 16:15:59	-	-	-	-
87	0.9	2018-07-05 17:06:43	-	-	HI	HI
88	4	2018-07-05 17:06:43	-	-	-	-
89	4	2018-07-05 17:06:43	-	-	-	-
90	8	2018-07-05 17:06:43	-	-	-	-
91	11	2018-07-12 17:25:16	-	-	-	HI
92	7	2018-07-12 17:29:32	-	-	-	-
93	3.2	2018-07-19 16:31:33	-	-	-	-
94	8	2018-07-19	-	-	-	-
95	6	2018-07-21 15:58:17	-	-	-	-
96	8	2018-07-26 16:53:11	-	-	-	-
97	2.3	2018-07-28 15:40:39	-	-	-	-
98	6	2018-08-04	-	-	-	-
99	2.6	2019-03-04	-	-	-	-
100	2.1	2019-03-04	-	-	HI	HI
101	4	2019-03-04	-	-	-	-
102	1.5	2019-03-04	-	-	-	-
103	2.6	2019-03-01	-	-	-	-
104	1.7	2019-03-01	-	-	-	-
105	1.1	2019-03-01	-	-	-	-
106	4	2019-03-01	-	-	-	-
107	7	2019-02-27	-	-	-	-
108	5	2019-02-27	-	-	-	-
109	1.4	2019-02-27	-	-	-	-
110	2.1	2019-02-27	-	-	-	-
111	2.5	2019-02-25	-	-	-	-
112	9	2019-02-25	-	-	-	-
113	0.5	2019-02-25	-	-	-	-
114	7	2019-02-22	-	-	-	-
115	7	2019-02-22	-	-	-	-
116	5	2019-02-22	-	-	-	-
117	5	2019-02-20	-	-	-	-
118	0.9	2019-02-20	-	-	-	-
119	9	2019-02-20	-	-	-	-
120	1.3	2019-02-18	-	-	-	-
121	1.1	2019-02-18	-	-	-	-
122	1.6	2019-02-15	-	-	-	-
123	9	2019-02-15	-	-	-	-
124	3.4	2019-02-15	-	-	-	-
125	5	2019-02-15	-	-	-	-
126	0.5	2019-02-13	-	-	-	-
127	2.7	2019-02-13	-	-	-	-
128	0.3	2019-02-11	-	-	-	-
129	6	2019-02-06	-	-	-	-
130	2	2019-02-03	-	-	HI	-
131	4	2019-02-03	-	-	-	-
132	3.2	2019-02-03	-	-	SA	SA
133	1.8	2019-02-03	-	-	-	-
134	0.3	2019-02-02	-	-	-	-
135	12	2019-02-01	-	-	-	-
136	6	2019-02-01	-	-	-	-
137	1.5	2019-01-30	-	-	-	-
138	5	2019-01-30	-	-	-	-
139	0.8	2019-01-30	-	-	-	-
140	6	2019-01-28	-	-	-	-
141	7	2019-01-28	-	-	-	-
142	5	2019-01-28	-	-	-	-
143	9	2019-01-25	-	-	-	-
144	4	2019-01-25	-	-	-	HI
145	0.2	2019-01-25	-	-	-	-
146	4	2019-01-23	-	-	HI	HI
147	3.6	2018-08-03	-	-	-	-
148	1.3	2018-08-01	-	-	-	-
149	7	2018-08-01	-	-	-	-
150	5	2018-08-01	-	-	-	-
151	7	2018-08-01	-	-	-	-
152	1.1	2018-07-27	-	-	-	-
153	6	2018-07-25	-	-	-	-
154	7	2018-07-25	-	-	-	-
155	0.2	2018-07-23	-	-	SA	SA
156	1.6	2018-07-20	-	-	-	-
157	1	2018-07-18	-	-	-	-
158	9	2018-07-18	-	-	-	-
159	6	2018-07-13	-	-	-	-
160	0.3	2018-07-11	-	-	-	-
161	6	2018-07-11	-	-	-	-
162	0.8	2018-07-09	-	-	-	-
163	2.3	2018-07-06	-	-	-	-
164	7	2018-07-04	-	-	-	-
165	1.4	2018-07-04	-	-	-	-
166	3	2018-06-29	-	-	-	-
167	1.2	2018-06-27	-	-	-	-
168	10	2018-06-27	-	-	-	-
169	3.4	2018-06-25	-	-	-	-
170	6	2018-06-19	-	-	-	-
171	4	2018-06-19	-	-	-	-
172	4	2018-06-13	-	-	-	-
173	0.9	2018-06-08	-	PIV3	-	-
174	3.9	2018-06-08	-	-	-	-
175	0.5	2018-06-06	-	-	-	-
176	8	2018-06-06	-	-	-	-
177	2.6	2018-06-04	-	-	-	-
178	5	2018-06-01	-	-	-	-
179	3.3	2018-06-01	-	-	-	-
180	9	2018-06-01	-	-	-	-
181	0.5	2018-05-30	-	-	-	-
182	3.2	2018-05-30	-	-	-	-
183	8	2018-05-30	-	-	-	-
184	0.2	2018-05-16	-	-	-	-
185	7	2018-05-16	-	-	HI	-
186	11	2018-05-11	-	-	-	-
187	3.9	2018-05-07	-	-	-	-
188	8	2018-05-07	-	-	-	-
189	0.5	2018-05-07	-	-	-	-
190	3.8	2018-04-02	-	-	-	HI
191	3.4	2018-04-04	-	-	-	-
192	3.3	2018-04-08	-	-	-	-
193	1.3	2018-04-09	-	-	PA	PA
194	1.8	2018-04-11	-	-	-	HI
195	5	2018-04-16	-	-	-	-
196	9	2018-04-18	-	-	-	-
197	1.6	2018-04-18	-	-	-	SP
198	2.8	2018-04-20	-	-	-	-
199	1.6	2018-04-20	-	-	-	-
200	3.8	2018-04-25	-	-	HI	HI
201	4	2018-04-25	-	-	-	-
202	0.9	2018-04-25	-	-	-	-
203	3.3	2018-04-27	-	-	HI	-
204	2.6	2018-05-02	-	-	-	-
